# Supplementary material for: N-Benzyl-1,3-dide­oxy-1,3-imino-l-xylitol
Source: Acta Crystallogr Sect E Struct Rep Online. 2011 Aug 27;67(Pt 9):o2452. doi: 10.1107/S160053681103399X (PMC3200798; doi:10.1107/S160053681103399X)
Supplement: Supplementary file 1 [file e-67-o2452-sup1.cif]

##############################################################################
#                                                                            #
# This CIF contains the data in a paper accepted for publication in          #
# Acta Crystallographica Section E. It conforms to the requirements of       #
# Notes for Authors for Acta Crystallographica Section E, and has been       #
# peer reviewed under the auspices of the IUCr Commission on Journals.       #
#                                                                            #
# Full details of the Crystallographic Information File format               #
# are given in the paper "The Crystallographic Information File (CIF):       #
# a New Standard Archive File for Crystallography" by S. R. Hall, F. H.      #
# Allen and I. D. Brown [Acta Cryst. (1991), A47, 655-685].                  #
#                                                                            #
# The current version of the core CIF dictionary is obtainable from          #
# ftp://ftp.iucr.org/pub/cif_core.dic.                                       #
#                                                                            #
# Software is freely available for graphical display of the structure(s)     #
# in this CIF. For information consult the CIF software page                 #
# http://www.iucr.org/resources/cif/software.                                #
#                                                                            #
# This file may be used for bona fide research purposes within the           #
# scientific community so long as proper attribution is given to the journal # 
# article from which it was obtained.                                        #
#                                                                            #
##############################################################################
data_global
_audit_creation_method     CRYSTALS_ver_14.11
_journal_date_recd_electronic     2011-08-16
_journal_date_accepted     2011-08-19
_journal_name_full     'Acta Crystallographica, Section E'
_journal_year     2011
_journal_volume     67
_journal_issue      9
_journal_page_first     o2452
_journal_page_last     o2452
_journal_paper_category     QO
_journal_coeditor_code     LH5318
_publ_contact_author_name     'Sarah Jenkinson'
_publ_contact_author_address
;
Chemistry Research Laboratory
Department of Chemistry
University of Oxford
Oxford OX1 3TA
England
;
_publ_contact_author_email     sarah.jenkinson@chem.ox.ac.uk
_publ_contact_author_fax     '+44 1865 000000'
_publ_contact_author_phone     '+44 1865 275655'
_publ_section_title
;
<i>N</i>-Benzyl-1,3-dideoxy-1,3-imino-<i>L</i>-xylitol
;
loop_
    _publ_author_name
    _publ_author_address
    'Jenkinson, Sarah F.'
;
Department of Chemistry
Chemistry Research Laboratory
University of Oxford
Oxford OX1 3TA
England
;
    'Lenagh-Snow, Gabriel M. J.'
;
Department of Chemistry
Chemistry Research Laboratory
University of Oxford
Oxford OX1 3TA
England
;
    'Fleet, George W. J.'
;
Department of Chemistry
Chemistry Research Laboratory
University of Oxford
Oxford OX1 3TA
England
;
    'Thompson, Amber L.'
;
Department of Chemical Crystallography
Chemistry Research Laboratory
University of Oxford
Oxford OX1 3TA
England
;
data_I
_chemical_name_systematic
;
<i>N</i>-Benzyl-1,3-dideoxy-1,3-imino-<i>L</i>-xylitol
;
_chemical_name_common     ?
_chemical_formula_moiety     'C12 H17 N1 O3'
_chemical_formula_sum     'C12 H17 N1 O3'
_chemical_formula_iupac     'C12 H17 N1 O3'
_chemical_formula_weight     223.27
_chemical_melting_point     ?
_symmetry_cell_setting     orthorhombic
_symmetry_space_group_name_H-M     'P 21 21 21'
_symmetry_space_group_name_Hall     'P 2ac 2ab'
loop_
    _symmetry_equiv_pos_as_xyz
    'x,y,z'
    'x+1/2,-y+1/2,-z'
    '-x,y+1/2,-z+1/2'
    '-x+1/2,-y,z+1/2'
_cell_length_a     6.2309(2)
_cell_length_b     9.3918(4)
_cell_length_c     19.9175(9)
_cell_angle_alpha     90
_cell_angle_beta     90
_cell_angle_gamma     90
_cell_volume     1165.56(8)
_cell_formula_units_Z     4
_cell_measurement_reflns_used     1467
_cell_measurement_theta_min     5
_cell_measurement_theta_max     27
_cell_measurement_temperature     150
_exptl_crystal_description     prism
_exptl_crystal_colour     colourless
_exptl_crystal_size_max     0.200
_exptl_crystal_size_mid     0.100
_exptl_crystal_size_min     0.070
_exptl_crystal_density_diffrn     1.272
_exptl_crystal_density_meas     ?
_exptl_crystal_density_method     'not measured'
_exptl_crystal_F_000     480
_exptl_absorpt_coefficient_mu     0.091
_exptl_absorpt_correction_type     multi-scan
_exptl_absorpt_process_details     '(DENZO/SCALEPACK; Otwinowski & Minor, 1997)'
_exptl_absorpt_correction_T_min     0.97
_exptl_absorpt_correction_T_max     0.99
_exptl_special_details
;
The crystal was placed in the cold stream of an Oxford Cryosystems open-flow
nitrogen cryostat (Cosier & Glazer, 1986) with a nominal stability of 0.1 K.
;
_diffrn_ambient_temperature     150
_diffrn_radiation_type     'Mo K\a'
_diffrn_radiation_wavelength     0.71073
_diffrn_radiation_monochromator     graphite
_diffrn_measurement_device_type     'Nonius KappaCCD'
_diffrn_measurement_device     area
_diffrn_measurement_method     \w
_diffrn_reflns_number     6149
_diffrn_reflns_av_R_equivalents     0.065
_diffrn_reflns_theta_min     5.242
_diffrn_reflns_theta_max     27.478
_diffrn_reflns_theta_full     25.830
_diffrn_measured_fraction_theta_max     0.982
_diffrn_measured_fraction_theta_full     0.988
_diffrn_reflns_limit_h_min     -8
_diffrn_reflns_limit_h_max     8
_diffrn_reflns_limit_k_min     -12
_diffrn_reflns_limit_k_max     12
_diffrn_reflns_limit_l_min     -25
_diffrn_reflns_limit_l_max     25
_diffrn_standards_number     0
_diffrn_standards_interval_count     .
_diffrn_standards_interval_time     .
_diffrn_standards_decay_%     ?
_refine_special_details
;
;
_reflns_number_total     1541
_reflns_number_gt     1098
_reflns_threshold_expression     I>2\s(I)
_refine_ls_structure_factor_coef     Fsqd
_refine_ls_matrix_type     full
_refine_ls_R_factor_all     0.0753
_refine_ls_R_factor_gt     0.0448
_refine_ls_wR_factor_all     0.1022
_refine_ls_wR_factor_gt     0.0911
_refine_ls_wR_factor_ref     0.1022
_refine_ls_goodness_of_fit_ref     0.9505
_refine_ls_number_reflns     1541
_refine_ls_number_parameters     146
_refine_ls_number_restraints     0
_refine_ls_hydrogen_treatment     constr
_refine_ls_weighting_scheme     calc
_refine_ls_weighting_details
;
Method = modified Sheldrick, w = 1/[\s^2^(F^2^) + (0.05P)^2^ + 0.13P],
where P = [max(Fo^2^,0) + 2Fc^2^]/3
;
_atom_sites_solution_hydrogens     geom
_atom_sites_solution_primary     direct
_refine_ls_shift/su_max     0.0002627
_refine_ls_shift/su_mean     0.0000318
_refine_diff_density_max     0.49
_refine_diff_density_min     -0.49
_refine_ls_extinction_method     'Larson (1970), Equation 22'
_refine_ls_extinction_coef      40E1(7)
loop_
    _atom_type_symbol
    _atom_type_scat_Cromer_Mann_a1
    _atom_type_scat_Cromer_Mann_a2
    _atom_type_scat_Cromer_Mann_a3
    _atom_type_scat_Cromer_Mann_a4
    _atom_type_scat_Cromer_Mann_b1
    _atom_type_scat_Cromer_Mann_b2
    _atom_type_scat_Cromer_Mann_b3
    _atom_type_scat_Cromer_Mann_b4
    _atom_type_scat_Cromer_Mann_c
    _atom_type_scat_dispersion_real
    _atom_type_scat_dispersion_imag
    _atom_type_scat_source
    C 2.3100 1.0200 1.5886 0.8650 20.8439 10.2075 0.5687 51.6512 0.2156 0.0033
                                                                          0.0016
                                'International Tables Vol C 4.2.6.8 and 6.1.1.4'
    H 0.4930 0.3229 0.1402 0.0408 10.5109 26.1257 3.1424 57.7998 0.0030 0.0000
                                                                          0.0000
                                'International Tables Vol C 4.2.6.8 and 6.1.1.4'
    N 12.2126 3.1322 2.0125 1.1663 0.0057 9.8933 28.9975 0.5826 -11.5290 0.0061
                                                                          0.0033
                                'International Tables Vol C 4.2.6.8 and 6.1.1.4'
    O 3.0485 2.2868 1.5463 0.8670 13.2771 5.7011 0.3239 32.9089 0.2508 0.0106
                                                                          0.0060
                                'International Tables Vol C 4.2.6.8 and 6.1.1.4'
_computing_data_collection     'COLLECT (Nonius, 2001)'
_computing_cell_refinement     'DENZO/SCALEPACK (Otwinowski & Minor, 1997)'
_computing_data_reduction     'DENZO/SCALEPACK (Otwinowski & Minor, 1997)'
_computing_structure_solution     'SIR92 (Altomare <i>et al.</i>, 1994)'
_computing_structure_refinement     'CRYSTALS (Betteridge <i>et al.</i>, 2003)'
_computing_molecular_graphics     'CAMERON (Watkin <i>et al.</i>, 1996)'
_computing_publication_material     'CRYSTALS (Betteridge <i>et al.</i>, 2003)'
loop_
    _atom_site_type_symbol
    _atom_site_label
    _atom_site_fract_x
    _atom_site_fract_y
    _atom_site_fract_z
    _atom_site_U_iso_or_equiv
    _atom_site_adp_type
    _atom_site_occupancy
    _atom_site_disorder_assembly
    _atom_site_disorder_group
    O O1 0.7910(3) 0.89266(18) 0.79718(9) 0.0257 Uani 1.0000 . .
    C C2 0.8327(4) 0.7498(3) 0.81847(12) 0.0246 Uani 1.0000 . .
    C C3 0.9587(4) 0.6675(3) 0.76640(12) 0.0212 Uani 1.0000 . .
    O O4 1.1771(3) 0.71531(19) 0.75988(9) 0.0261 Uani 1.0000 . .
    C C5 0.8472(4) 0.6736(3) 0.69895(12) 0.0206 Uani 1.0000 . .
    N N6 0.9436(3) 0.5853(2) 0.64366(9) 0.0198 Uani 1.0000 . .
    C C7 1.0678(4) 0.6647(3) 0.59325(12) 0.0248 Uani 1.0000 . .
    C C8 1.1061(4) 0.5768(3) 0.53082(12) 0.0252 Uani 1.0000 . .
    C C9 1.2467(4) 0.4615(3) 0.53077(13) 0.0286 Uani 1.0000 . .
    C C10 1.2791(5) 0.3829(3) 0.47302(15) 0.0384 Uani 1.0000 . .
    C C11 1.1727(5) 0.4177(3) 0.41474(14) 0.0366 Uani 1.0000 . .
    C C12 1.0312(5) 0.5309(3) 0.41392(14) 0.0373 Uani 1.0000 . .
    C C13 0.9984(5) 0.6088(3) 0.47187(13) 0.0313 Uani 1.0000 . .
    C C14 0.7214(4) 0.5438(3) 0.62186(13) 0.0277 Uani 1.0000 . .
    C C15 0.6349(4) 0.5921(3) 0.69017(12) 0.0245 Uani 1.0000 . .
    O O16 0.6117(3) 0.48138(19) 0.73784(9) 0.0277 Uani 1.0000 . .
    H H22 0.9101 0.7535 0.8624 0.0291 Uiso 1.0000 . .
    H H21 0.6964 0.7000 0.8265 0.0280 Uiso 1.0000 . .
    H H31 0.9716 0.5645 0.7806 0.0250 Uiso 1.0000 . .
    H H51 0.8349 0.7719 0.6843 0.0251 Uiso 1.0000 . .
    H H72 1.2057 0.6871 0.6139 0.0252 Uiso 1.0000 . .
    H H71 0.9916 0.7537 0.5814 0.0268 Uiso 1.0000 . .
    H H91 1.3207 0.4363 0.5701 0.0319 Uiso 1.0000 . .
    H H101 1.3719 0.3075 0.4739 0.0480 Uiso 1.0000 . .
    H H111 1.1995 0.3646 0.3761 0.0436 Uiso 1.0000 . .
    H H121 0.9557 0.5547 0.3747 0.0440 Uiso 1.0000 . .
    H H131 0.9009 0.6860 0.4710 0.0365 Uiso 1.0000 . .
    H H141 0.7104 0.4397 0.6145 0.0348 Uiso 1.0000 . .
    H H142 0.6670 0.5939 0.5830 0.0324 Uiso 1.0000 . .
    H H151 0.5114 0.6524 0.6881 0.0289 Uiso 1.0000 . .
    H H41 1.1628 0.8040 0.7623 0.0399 Uiso 1.0000 . .
    H H161 0.4864 0.4499 0.7314 0.0409 Uiso 1.0000 . .
    H H11 0.8789 0.9468 0.8187 0.0398 Uiso 1.0000 . .
loop_
    _atom_site_aniso_label
    _atom_site_aniso_U_11
    _atom_site_aniso_U_22
    _atom_site_aniso_U_33
    _atom_site_aniso_U_12
    _atom_site_aniso_U_13
    _atom_site_aniso_U_23
    O1 0.0245(9) 0.0213(9) 0.0312(9) 0.0011(8) -0.0042(8) -0.0039(9)
    C2 0.0288(15) 0.0219(14) 0.0231(13) -0.0006(12) -0.0021(11) 0.0021(11)
    C3 0.0174(12) 0.0210(13) 0.0251(13) -0.0022(11) -0.0003(11) 0.0004(12)
    O4 0.0193(9) 0.0254(10) 0.0336(10) 0.0013(8) -0.0012(8) -0.0025(9)
    C5 0.0242(13) 0.0189(12) 0.0187(11) -0.0011(11) 0.0015(11) -0.0004(11)
    N6 0.0205(10) 0.0233(11) 0.0157(10) -0.0008(10) -0.0005(9) -0.0030(10)
    C7 0.0226(13) 0.0283(15) 0.0236(13) -0.0042(13) 0.0003(12) -0.0009(12)
    C8 0.0246(14) 0.0304(15) 0.0206(12) -0.0055(13) 0.0004(11) 0.0012(12)
    C9 0.0224(13) 0.0402(17) 0.0232(13) 0.0039(13) 0.0016(12) 0.0029(13)
    C10 0.0325(16) 0.0423(18) 0.0404(16) 0.0075(15) 0.0068(15) -0.0048(16)
    C11 0.0372(16) 0.0458(19) 0.0267(14) 0.0000(16) 0.0051(14) -0.0056(15)
    C12 0.0399(17) 0.0489(19) 0.0232(14) -0.0010(17) -0.0029(14) -0.0025(14)
    C13 0.0350(16) 0.0333(16) 0.0256(13) 0.0041(14) -0.0033(12) 0.0017(14)
    C14 0.0212(13) 0.0347(16) 0.0273(14) -0.0005(13) -0.0055(12) -0.0009(13)
    C15 0.0174(12) 0.0286(15) 0.0275(12) 0.0059(12) -0.0002(11) 0.0017(13)
    O16 0.0215(9) 0.0282(10) 0.0335(10) -0.0042(8) -0.0010(9) 0.0070(9)
loop_
    _geom_bond_atom_site_label_1
    _geom_bond_atom_site_label_2
    _geom_bond_site_symmetry_1
    _geom_bond_site_symmetry_2
    _geom_bond_distance
    _geom_bond_publ_flag
    O1 C2 . . 1.431(3) no
    O1 H11 . . 0.862 no
    C2 C3 . . 1.513(3) no
    C2 H22 . . 1.000 no
    C2 H21 . . 0.982 no
    C3 O4 . . 1.439(3) no
    C3 C5 . . 1.514(3) no
    C3 H31 . . 1.011 no
    O4 H41 . . 0.839 no
    C5 N6 . . 1.504(3) no
    C5 C15 . . 1.538(3) no
    C5 H51 . . 0.971 no
    N6 C7 . . 1.471(3) no
    N6 C14 . . 1.503(3) no
    C7 C8 . . 1.512(3) no
    C7 H72 . . 0.976 no
    C7 H71 . . 0.990 no
    C8 C9 . . 1.393(4) no
    C8 C13 . . 1.385(4) no
    C9 C10 . . 1.382(4) no
    C9 H91 . . 0.939 no
    C10 C11 . . 1.376(4) no
    C10 H101 . . 0.914 no
    C11 C12 . . 1.381(4) no
    C11 H111 . . 0.932 no
    C12 C13 . . 1.382(4) no
    C12 H121 . . 0.939 no
    C13 H131 . . 0.945 no
    C14 C15 . . 1.532(3) no
    C14 H141 . . 0.991 no
    C14 H142 . . 0.967 no
    C15 O16 . . 1.416(3) no
    C15 H151 . . 0.956 no
    O16 H161 . . 0.844 no
loop_
    _geom_angle_atom_site_label_1
    _geom_angle_atom_site_label_2
    _geom_angle_atom_site_label_3
    _geom_angle_site_symmetry_1
    _geom_angle_site_symmetry_2
    _geom_angle_site_symmetry_3
    _geom_angle
    _geom_angle_publ_flag
    C2 O1 H11 . . . 106.9 no
    O1 C2 C3 . . . 111.7(2) no
    O1 C2 H22 . . . 108.3 no
    C3 C2 H22 . . . 111.6 no
    O1 C2 H21 . . . 109.7 no
    C3 C2 H21 . . . 108.5 no
    H22 C2 H21 . . . 106.9 no
    C2 C3 O4 . . . 113.2(2) no
    C2 C3 C5 . . . 110.5(2) no
    O4 C3 C5 . . . 110.0(2) no
    C2 C3 H31 . . . 109.8 no
    O4 C3 H31 . . . 104.4 no
    C5 C3 H31 . . . 108.7 no
    C3 O4 H41 . . . 101.8 no
    C3 C5 N6 . . . 116.5(2) no
    C3 C5 C15 . . . 118.5(2) no
    N6 C5 C15 . . . 89.19(17) no
    C3 C5 H51 . . . 109.8 no
    N6 C5 H51 . . . 109.6 no
    C15 C5 H51 . . . 111.8 no
    C5 N6 C7 . . . 115.48(19) no
    C5 N6 C14 . . . 89.22(17) no
    C7 N6 C14 . . . 114.8(2) no
    N6 C7 C8 . . . 111.6(2) no
    N6 C7 H72 . . . 106.5 no
    C8 C7 H72 . . . 109.0 no
    N6 C7 H71 . . . 109.8 no
    C8 C7 H71 . . . 109.9 no
    H72 C7 H71 . . . 109.9 no
    C7 C8 C9 . . . 121.6(2) no
    C7 C8 C13 . . . 120.2(2) no
    C9 C8 C13 . . . 118.2(2) no
    C8 C9 C10 . . . 120.5(3) no
    C8 C9 H91 . . . 120.3 no
    C10 C9 H91 . . . 119.2 no
    C9 C10 C11 . . . 120.3(3) no
    C9 C10 H101 . . . 119.4 no
    C11 C10 H101 . . . 120.3 no
    C10 C11 C12 . . . 120.0(3) no
    C10 C11 H111 . . . 118.9 no
    C12 C11 H111 . . . 121.1 no
    C11 C12 C13 . . . 119.5(3) no
    C11 C12 H121 . . . 120.9 no
    C13 C12 H121 . . . 119.6 no
    C8 C13 C12 . . . 121.4(3) no
    C8 C13 H131 . . . 119.5 no
    C12 C13 H131 . . . 119.1 no
    N6 C14 C15 . . . 89.48(18) no
    N6 C14 H141 . . . 111.2 no
    C15 C14 H141 . . . 113.5 no
    N6 C14 H142 . . . 115.3 no
    C15 C14 H142 . . . 116.3 no
    H141 C14 H142 . . . 109.7 no
    C5 C15 C14 . . . 86.89(19) no
    C5 C15 O16 . . . 112.1(2) no
    C14 C15 O16 . . . 114.5(2) no
    C5 C15 H151 . . . 113.7 no
    C14 C15 H151 . . . 114.9 no
    O16 C15 H151 . . . 112.5 no
    C15 O16 H161 . . . 104.4 no
loop_
    _geom_hbond_atom_site_label_D
    _geom_hbond_atom_site_label_H
    _geom_hbond_atom_site_label_A
    _geom_hbond_site_symmetry_D
    _geom_hbond_site_symmetry_H
    _geom_hbond_site_symmetry_A
    _geom_hbond_distance_DH
    _geom_hbond_distance_HA
    _geom_hbond_distance_DA
    _geom_hbond_angle_DHA
    _geom_hbond_publ_flag
    C11 H111 O4 . . 4_764 0.93 2.55 3.457(4) 164 no
    C15 H151 O4 . . 1_455 0.96 2.59 3.377(4) 139 no
    O4 H41 O16 . . 3_756 0.84 2.18 2.825(4) 134 yes
    O16 H161 O1 . . 3_646 0.84 1.90 2.735(4) 171 yes
    O1 H11 N6 . . 3_756 0.86 1.86 2.719(4) 171 yes
