# Supplementary material for: N-Benzyl-1,3-dide­oxy-1,3-imino-l-xylitol
Source: Acta Crystallogr Sect E Struct Rep Online. 2011 Aug 27;67(Pt 9):o2452. doi: 10.1107/S160053681103399X (PMC3200798; doi:10.1107/S160053681103399X)
Supplement: Supplementary file 2 [file e-67-o2452-Isup2.hkl]

data_I
#  3221050    GLS-479.1                    
_audit_creation_date        "11-03-22"
_audit_creation_method      CRYSTALS 

_cell_length_a                    6.2309(2)
_cell_angle_alpha                 90
_cell_length_b                    9.3918(4)
_cell_angle_beta                  90
_cell_length_c                    19.9175(9)
_cell_angle_gamma                 90

# NOTE FO on scale of Fc,      2.38176
# Status flags: 
#    o - used in refinement 
#    < - excluded by I/sigmaI cutoff 
#    x - excluded for another reason  

loop_
_refln_index_h
_refln_index_k
_refln_index_l
_refln_F_squared_meas
_refln_F_squared_calc
_refln_F_squared_sigma
_refln_observed_status
   2   0   0      717.04      746.09       23.26 o
   4   0   0        7.37        0.09        4.54 o
   6   0   0       20.42       21.06       11.91 o
   8   0   0      -47.65        3.81       21.56 o
   2   1   0       40.84       40.57        1.70 o
   3   1   0     1281.48     1328.63       26.09 o
   4   1   0        4.54        6.33       12.71 o
   5   1   0       54.46       48.41        7.94 o
   6   1   0       13.05       14.18        5.67 o
   7   1   0       -0.57        1.46        2.41 o
   8   1   0       52.76       41.44       18.72 o
   1   2   0     5414.09     5013.06      159.40 o
   2   2   0       40.84       40.61        2.27 o
   3   2   0     1011.46     1081.91       31.77 o
   4   2   0       86.79       82.81        6.81 o
   5   2   0       53.89       50.17        7.37 o
   6   2   0      304.06      298.94       26.66 o
   7   2   0        3.40        2.65       25.87 o
   1   3   0      703.99      745.32       18.72 o
   2   3   0        6.24        8.33        1.13 o
   3   3   0       24.96       22.13        2.84 o
   4   3   0       14.18       15.71        5.11 o
   5   3   0        5.67        2.72       22.69 o
   6   3   0      165.08      141.69       17.02 o
   7   3   0       47.08       33.83       10.78 o
   0   4   0      340.37      325.06       11.35 o
   1   4   0        2.84        5.54        3.40 o
   2   4   0       42.55       53.77        3.97 o
   3   4   0     1071.59     1095.70       26.66 o
   4   4   0      147.49      136.62        7.94 o
   5   4   0      146.36      170.10       13.61 o
   6   4   0        2.27        1.73       11.80 o
   7   4   0      -11.91        1.71        8.51 o
   1   5   0      380.64      378.99       11.35 o
   2   5   0        2.84        5.87        2.27 o
   3   5   0       76.02       68.99        5.67 o
   4   5   0       27.23       23.39        5.11 o
   5   5   0       17.02        6.65        7.94 o
   6   5   0        9.64        8.63        9.64 o
   7   5   0       33.47       35.17        9.08 o
   0   6   0      586.56      542.49       22.12 o
   1   6   0      284.21      258.54        9.08 o
   2   6   0      228.05      226.21        7.94 o
   3   6   0      218.97      229.99       11.35 o
   4   6   0       -3.40        0.92       10.89 o
   5   6   0        7.94        3.22        5.67 o
   6   6   0       47.65       44.68       13.05 o
   7   6   0       24.39       16.40       11.35 o
   1   7   0      119.70      119.69        6.24 o
   2   7   0        2.27        0.40        4.54 o
   3   7   0        3.97        3.30       12.71 o
   4   7   0       18.72       12.49        5.11 o
   5   7   0       95.87      126.14       11.35 o
   6   7   0      208.19      164.27       23.83 o
   0   8   0       19.85       16.63        6.81 o
   1   8   0       89.63       89.61        6.24 o
   2   8   0       26.09       26.06        4.54 o
   3   8   0       23.26       23.01        6.24 o
   4   8   0       14.18       12.99        9.08 o
   5   8   0       21.56       22.60        7.94 o
   6   8   0      -19.85        5.80       15.88 o
   1   9   0      195.14      180.07       10.78 o
   2   9   0       52.76       54.27        6.24 o
   3   9   0      122.53      123.06       14.75 o
   4   9   0       -6.81       16.46       14.18 o
   5   9   0       -3.40        0.09       31.31 o
   0  10   0       29.50       36.15        8.51 o
   1  10   0       19.85       19.62        5.11 o
   2  10   0        1.70        0.06       12.25 o
   3  10   0       16.45       16.02        9.08 o
   4  10   0        2.27        7.89       43.57 o
   1  11   0       23.83       29.95        9.08 o
   2  11   0      -15.32        5.55       10.21 o
   3  11   0       -4.54       33.55       88.95 o
   1  12   0       -2.84       10.56       24.96 o
   2   0   1     1503.28     1593.07       38.01 o
   3   0   1      266.05      297.92        8.51 o
   4   0   1        7.37        4.75        2.84 o
   5   0   1      379.51      365.28       15.32 o
   6   0   1       -3.97        0.12       20.65 o
   7   0   1       69.21       74.27       11.91 o
   8   0   1        9.08        4.56       13.05 o
   2   1   1     2869.29     2972.09       48.84 o
   3   1   1      333.28      308.68        7.49 o
   4   1   1      311.72      302.93        7.66 o
   5   1   1       23.54       17.06        4.09 o
   6   1   1       48.79       60.00        6.37 o
   7   1   1        2.55       12.98       11.24 o
   8   1   1      132.18      108.68       15.29 o
   1   2   1     6074.69     5682.34      113.72 o
   2   2   1      523.88      533.88        9.05 o
   3   2   1     2021.21     1927.64       35.97 o
   4   2   1      170.18      169.62        5.45 o
   5   2   1       11.63       18.98        4.62 o
   6   2   1       15.60       14.54        6.62 o
   7   2   1       41.98       26.24        6.25 o
   0   3   1      525.30      550.47       15.32 o
   1   3   1      905.09      951.19       16.35 o
   2   3   1     1856.41     1834.96       33.11 o
   3   3   1       50.77       49.41        2.62 o
   4   3   1      132.18      138.43        5.51 o
   5   3   1       65.52       65.69        5.82 o
   6   3   1       49.35       44.19        6.82 o
   7   3   1       24.68       17.63        9.88 o
   0   4   1     1380.19     1394.47       46.52 o
   1   4   1      873.04      917.36       16.57 o
   2   4   1        4.82        3.59        4.25 o
   3   4   1      241.94      234.53        5.63 o
   4   4   1        2.84        0.29        5.62 o
   5   4   1      116.01      126.20        7.45 o
   6   4   1       55.03       59.40        8.23 o
   7   4   1      106.08       98.27       11.85 o
   0   5   1        7.37        1.75        2.84 o
   1   5   1      176.71      165.40        5.71 o
   2   5   1       81.40       72.29        3.82 o
   3   5   1       28.08       26.03        2.79 o
   4   5   1       38.86       38.77        4.41 o
   5   5   1       26.66       40.92        6.03 o
   6   5   1       10.49        3.75        6.47 o
   7   5   1        9.64        3.63        9.64 o
   0   6   1      114.02      111.33        5.11 o
   1   6   1        5.39       10.37        6.94 o
   2   6   1      422.91      410.66       10.28 o
   3   6   1       45.10       44.61        3.82 o
   4   6   1      201.38      216.82        8.82 o
   5   6   1       -1.42        3.92        4.41 o
   6   6   1       88.78       88.89        9.83 o
   7   6   1       43.11       39.50       13.53 o
   0   7   1       60.70       61.95        5.11 o
   1   7   1      152.60      154.98        5.21 o
   2   7   1      102.39       93.20        5.02 o
   3   7   1       19.85       19.38        3.82 o
   4   7   1      104.66      111.81        7.05 o
   5   7   1       22.41       28.20        5.23 o
   6   7   1        4.82        2.13       17.00 o
   0   8   1       69.78       65.04        6.24 o
   1   8   1       64.10       68.22        4.22 o
   2   8   1        0.00        5.82        1.33 o
   3   8   1      110.62      108.62        8.42 o
   4   8   1      120.83      114.82        8.86 o
   5   8   1       45.10       46.90        6.02 o
   6   8   1       -3.40        5.20       54.90 o
   0   9   1       46.52       62.61        6.24 o
   1   9   1        1.13        2.76        3.52 o
   2   9   1      207.06      210.43        9.83 o
   3   9   1      102.11      100.86       10.28 o
   4   9   1       46.52       60.17        9.36 o
   5   9   1       26.38       18.63       13.19 o
   0  10   1      358.52      336.77       19.29 o
   1  10   1       23.83       28.31        4.22 o
   2  10   1       62.40       60.13        7.49 o
   3  10   1       -0.57        9.68        3.39 o
   4  10   1       25.24       14.85       12.95 o
   0  11   1       19.29       15.73        7.94 o
   1  11   1       43.96       45.17        7.82 o
   2  11   1       -0.57       20.98        8.08 o
   3  11   1       16.17       38.17       13.85 o
   1  12   1       44.81       58.35       13.08 o
   2   0   2      182.66      170.42        6.24 o
   3   0   2       17.59       18.74        3.40 o
   4   0   2      878.71      877.05       27.80 o
   5   0   2       13.61        8.10        3.97 o
   6   0   2      214.43      210.32       19.85 o
   7   0   2       14.75       15.35        9.64 o
   8   0   2       30.63       46.64       11.91 o
   2   1   2      914.73      935.54       16.09 o
   3   1   2      905.94      910.78       17.42 o
   4   1   2      126.22      113.67        4.65 o
   5   1   2       97.57       89.42        4.83 o
   6   1   2      135.01      165.66       12.04 o
   7   1   2       71.76       78.54        8.23 o
   8   1   2        0.85        1.00        4.21 o
   1   2   2     1081.80     1201.23       21.44 o
   2   2   2      734.06      784.08       12.65 o
   3   2   2       95.87      108.15        3.46 o
   4   2   2      118.56      120.39        4.48 o
   5   2   2       44.53       50.40        4.03 o
   6   2   2      141.25      140.55       11.43 o
   7   2   2       38.01       36.32        7.55 o
   0   3   2      113.46      127.24        3.97 o
   1   3   2      350.58      343.02        8.06 o
   2   3   2      886.09      884.79       17.48 o
   3   3   2       36.59       29.54        2.44 o
   4   3   2       41.13       43.33        3.63 o
   5   3   2       83.96       86.15        6.47 o
   6   3   2       83.11       65.37        8.28 o
   7   3   2       45.95       51.83       10.06 o
   0   4   2      630.24      690.36       22.12 o
   1   4   2      498.64      481.06       11.18 o
   2   4   2       22.12       19.76        2.22 o
   3   4   2      146.64      139.18        4.03 o
   4   4   2      574.65      560.92       15.15 o
   5   4   2       97.29      121.34        7.45 o
   6   4   2       92.75       90.95        9.08 o
   7   4   2       21.27       16.29        9.43 o
   0   5   2      194.58      164.76        7.37 o
   1   5   2       75.16       81.74        3.94 o
   2   5   2       33.75       36.19        2.81 o
   3   5   2       39.99       44.40        3.42 o
   4   5   2       19.57       21.78        2.92 o
   5   5   2       51.91       67.35        6.14 o
   6   5   2       84.52       82.43        9.76 o
   7   5   2       24.68        4.52       12.99 o
   0   6   2      115.16      116.48        6.24 o
   1   6   2      309.17      289.62        8.27 o
   2   6   2      142.95      160.52        5.90 o
   3   6   2      288.18      303.21        9.23 o
   4   6   2       52.47       49.45        4.62 o
   5   6   2      161.11      162.10       10.39 o
   6   6   2       29.78       25.01        7.85 o
   7   6   2       12.48        4.19       16.45 o
   0   7   2       28.36       32.15        4.54 o
   1   7   2       78.28       78.71        4.01 o
   2   7   2       83.39       78.92        4.22 o
   3   7   2      143.80      152.17        6.25 o
   4   7   2      108.63      119.13        6.62 o
   5   7   2        1.13        0.36        6.08 o
   6   7   2       51.91       45.24        8.28 o
   0   8   2       11.91       10.23        4.54 o
   1   8   2      209.04      205.96        8.28 o
   2   8   2       30.92       38.14        4.09 o
   3   8   2       14.75       13.14        3.17 o
   4   8   2       61.83       60.32        7.89 o
   5   8   2       20.71       20.50        7.55 o
   6   8   2       91.90      102.18       15.18 o
   0   9   2       48.22       46.66        6.81 o
   1   9   2      211.88      215.50        8.63 o
   2   9   2       52.19       52.24        5.51 o
   3   9   2        7.37        1.24        7.35 o
   4   9   2       14.47       15.84        7.55 o
   5   9   2       36.31       16.10       18.81 o
   0  10   2       19.29       24.89        5.67 o
   1  10   2        7.09        7.28        5.94 o
   2  10   2       67.22       64.04        7.79 o
   3  10   2       93.88       84.20       11.64 o
   4  10   2       11.91        5.07       18.52 o
   0  11   2       34.60       36.87       11.35 o
   1  11   2       42.26       59.17        8.34 o
   2  11   2       27.80       37.63       13.20 o
   3  11   2       64.10       58.80       17.91 o
   2   0   3      368.73      422.95       14.75 o
   3   0   3      428.29      449.05       13.61 o
   4   0   3      516.22      493.52       16.45 o
   5   0   3     1680.84     1558.60       53.32 o
   6   0   3       49.35       42.02        6.24 o
   7   0   3        9.08        6.35        7.37 o
   8   0   3       55.59       12.47       16.45 o
   2   1   3      666.83      716.25       14.85 o
   3   1   3      162.52      153.70        4.62 o
   4   1   3       17.59       23.59        2.68 o
   5   1   3       81.12       87.96        4.48 o
   6   1   3       51.62       47.97        5.02 o
   7   1   3       73.46       64.37        8.91 o
   8   1   3        4.54       10.37       13.81 o
   0   2   3      589.40      627.53       18.72 o
   1   2   3     1058.54     1098.24       22.81 o
   2   2   3      609.54      634.47       12.49 o
   3   2   3      900.55      872.08       16.06 o
   4   2   3      139.83      143.33        5.11 o
   5   2   3      142.95      145.09        6.30 o
   6   2   3      116.58      116.77        8.51 o
   7   2   3       30.35       27.08        8.51 o
   0   3   3      702.29      736.14       22.69 o
   1   3   3      680.45      736.08       14.28 o
   2   3   3      845.81      893.17       17.67 o
   3   3   3      440.77      452.70        9.70 o
   4   3   3      615.21      614.36       13.05 o
   5   3   3      138.70      138.42        6.43 o
   6   3   3        4.82        2.74       11.86 o
   7   3   3       35.17       29.82        6.69 o
   0   4   3     1586.67     1536.58       38.01 o
   1   4   3      192.87      176.05        6.37 o
   2   4   3      267.19      270.88        7.23 o
   3   4   3      217.83      226.98        6.25 o
   4   4   3      169.05      153.73        6.30 o
   5   4   3       36.02       36.29        5.11 o
   6   4   3       63.54       56.52        7.62 o
   7   4   3        1.42        8.32       12.68 o
   0   5   3       24.39       16.09        3.40 o
   1   5   3      775.47      752.57       17.15 o
   2   5   3        1.99        1.43        2.83 o
   3   5   3       27.80       30.56        3.42 o
   4   5   3      267.47      237.75        7.66 o
   5   5   3      224.07      201.62       11.05 o
   6   5   3       75.16       85.38        8.02 o
   7   5   3      189.47      149.06       25.53 o
   0   6   3      245.63      229.55       10.78 o
   1   6   3       24.39       21.39        3.63 o
   2   6   3      132.18      141.57        6.07 o
   3   6   3      140.40      144.45        6.02 o
   4   6   3      475.95      443.37       16.13 o
   5   6   3        7.66        6.55        7.19 o
   6   6   3       35.74       20.83        7.95 o
   0   7   3      335.83      324.20       12.48 o
   1   7   3      298.67      269.73       10.78 o
   2   7   3      203.94      183.53        8.11 o
   3   7   3      237.41      222.70       10.95 o
   4   7   3       63.25       72.52        6.69 o
   5   7   3        2.84        8.36        8.66 o
   6   7   3       53.04       48.72       10.23 o
   0   8   3       -0.57        0.81        1.05 o
   1   8   3      114.02      114.02        5.63 o
   2   8   3      159.69      163.28        6.83 o
   3   8   3       62.68       58.02        4.88 o
   4   8   3      104.38      105.07        9.30 o
   5   8   3        6.81       17.41        7.73 o
   6   8   3       -9.93        0.71       18.32 o
   0   9   3       18.15       24.26        5.11 o
   1   9   3       80.84       87.83        6.43 o
   2   9   3      333.28      308.00       15.20 o
   3   9   3       14.18       11.25        4.57 o
   4   9   3       56.44       48.90        7.95 o
   5   9   3        0.85       10.16        5.81 o
   0  10   3        7.94        2.68        6.81 o
   1  10   3       49.64       47.08        8.27 o
   2  10   3        1.99        3.32        8.17 o
   3  10   3       24.96       27.76        8.03 o
   4  10   3        3.69        9.58       21.96 o
   0  11   3      -15.88        1.00       16.45 o
   1  11   3       52.19       53.74        9.26 o
   2  11   3       11.35        9.43       13.20 o
   3  11   3      127.35       81.66       21.22 o
   1  12   3        1.70       14.65       19.06 o
   1   0   4       15.32       11.78        1.70 o
   2   0   4      212.73      222.00       14.18 o
   3   0   4     1034.71     1057.69       28.36 o
   4   0   4       69.21       77.33        6.24 o
   5   0   4       27.80       40.07        5.67 o
   6   0   4       21.56       24.60        5.67 o
   7   0   4      144.66      128.27       15.88 o
   1   1   4     1236.38     1342.41       39.94 o
   2   1   4      202.80      219.83        7.23 o
   3   1   4     1186.18     1232.64       23.67 o
   4   1   4      230.88      242.47        6.43 o
   5   1   4      144.94      147.37        5.63 o
   6   1   4      122.82      123.05        7.05 o
   7   1   4       14.47       15.28        6.69 o
   0   2   4      167.91      186.62        7.94 o
   1   2   4      471.69      492.62       18.13 o
   2   2   4      920.69      948.36       23.47 o
   3   2   4      178.98      172.84        5.05 o
   4   2   4      163.94      166.60        5.85 o
   5   2   4       60.42       67.78        4.88 o
   6   2   4      134.73      131.86        8.83 o
   7   2   4       51.34       63.99        7.66 o
   0   3   4      107.22      103.78        5.11 o
   1   3   4       15.60       18.24        1.60 o
   2   3   4      750.79      764.26       15.73 o
   3   3   4      521.33      513.15       11.12 o
   4   3   4      272.58      265.09        7.16 o
   5   3   4      204.22      200.31        9.23 o
   6   3   4       13.61       13.40        6.23 o
   7   3   4       -6.24        3.58        7.49 o
   0   4   4        5.67        7.21       11.35 o
   1   4   4      162.52      160.68        4.43 o
   2   4   4       -1.99        3.10        4.62 o
   3   4   4      530.69      522.62       11.48 o
   4   4   4      299.24      286.65        9.30 o
   5   4   4       92.47       89.92        6.30 o
   6   4   4       25.24       23.08        7.23 o
   7   4   4        2.27        8.75       17.38 o
   0   5   4     1140.79     1075.40       31.77 o
   1   5   4      131.89      116.57        5.51 o
   2   5   4      333.56      311.45        9.44 o
   3   5   4      820.28      761.19       18.87 o
   4   5   4      134.44      135.35        5.05 o
   5   5   4       94.74      114.19        6.86 o
   6   5   4        4.25        9.18       13.27 o
   7   5   4       82.82       61.67       17.59 o
   0   6   4      140.12      134.12       10.78 o
   1   6   4      340.93      339.74        9.92 o
   2   6   4       54.46       59.83        4.72 o
   3   6   4      406.74      408.89       12.21 o
   4   6   4       14.18       13.45        3.55 o
   5   6   4       29.21       33.56        5.85 o
   6   6   4       25.81       30.69        7.40 o
   0   7   4       13.61        0.24        5.67 o
   1   7   4      351.71      335.79       13.06 o
   2   7   4      381.21      363.29       13.45 o
   3   7   4      626.27      591.63       20.12 o
   4   7   4       37.44       38.36        4.43 o
   5   7   4       -4.54       16.25       13.74 o
   6   7   4       24.96       33.19       14.18 o
   0   8   4       48.79       65.94        7.37 o
   1   8   4      250.17      239.89       10.04 o
   2   8   4       10.78        4.96        4.96 o
   3   8   4        4.82        8.25       16.15 o
   4   8   4        3.69       17.23       12.27 o
   5   8   4       15.88       14.19        8.43 o
   0   9   4      189.47      175.05       14.18 o
   1   9   4       41.69       45.07        6.77 o
   2   9   4      125.94      134.56        8.03 o
   3   9   4        8.79        8.54        7.27 o
   4   9   4       58.71       54.13       10.10 o
   5   9   4       -2.27        8.37       15.02 o
   0  10   4       68.64       80.86        9.08 o
   1  10   4       18.72       12.37        5.42 o
   2  10   4       26.66       43.98        7.25 o
   3  10   4       49.64       47.03        9.70 o
   4  10   4       15.88        1.82       11.88 o
   0  11   4       65.24       84.71       18.72 o
   1  11   4       91.33       90.36       10.83 o
   2  11   4       30.07       29.56       13.61 o
   3  11   4       13.05       20.01       20.99 o
   1   0   5      273.43      301.65        7.94 o
   2   0   5        4.54        2.62        5.45 o
   3   0   5      422.62      402.45       18.15 o
   4   0   5       23.83       15.16        5.67 o
   5   0   5      115.16      111.81        8.51 o
   6   0   5       68.07       68.77        7.37 o
   7   0   5       37.44       33.92        7.94 o
   0   1   5     1387.56     1497.67       39.71 o
   1   1   5     2989.27     3012.05       64.68 o
   2   1   5      895.45      853.00       19.91 o
   3   1   5       97.00      104.23        5.11 o
   4   1   5      285.91      292.90        7.72 o
   5   1   5      168.20      164.31        6.03 o
   6   1   5       62.12       66.90        5.63 o
   7   1   5       15.03       22.39        5.63 o
   0   2   5       24.39       29.01        3.40 o
   1   2   5     2399.87     2479.91       54.70 o
   2   2   5      471.69      471.55       13.85 o
   3   2   5       45.95       48.63        3.81 o
   4   2   5       54.17       53.13        3.23 o
   5   2   5        0.85        0.23        1.18 o
   6   2   5       76.58       76.45        5.90 o
   7   2   5       -1.13        0.74        5.30 o
   0   3   5        1.70        0.26        3.40 o
   1   3   5       15.03        9.93        3.32 o
   2   3   5      158.84      155.72        7.99 o
   3   3   5      321.93      319.86        9.20 o
   4   3   5      625.14      596.36       12.99 o
   5   3   5       59.56       55.12        4.82 o
   6   3   5      176.14      177.46       10.23 o
   7   3   5      105.51       92.21       11.43 o
   0   4   5     1930.44     1859.81       58.43 o
   1   4   5      281.09      257.27        8.18 o
   2   4   5       22.12       21.43        1.82 o
   3   4   5      123.95      129.76        8.53 o
   4   4   5       92.75       84.30        5.59 o
   5   4   5      132.74      124.83        7.62 o
   6   4   5       21.27       25.83        6.37 o
   7   4   5        5.67        0.63       45.38 o
   0   5   5      197.41      199.56        8.51 o
   1   5   5      400.21      388.12        9.13 o
   2   5   5       69.78       66.62        4.48 o
   3   5   5      252.15      261.11        8.42 o
   4   5   5      146.92      147.53        6.47 o
   5   5   5       31.48       40.23        6.60 o
   6   5   5      110.62      116.13       12.31 o
   7   5   5       47.65       60.68       15.88 o
   0   6   5       19.29       22.33        4.54 o
   1   6   5      203.65      200.70        9.39 o
   2   6   5      456.66      435.39       17.51 o
   3   6   5      197.98      178.88        8.66 o
   4   6   5       21.84       28.81        4.96 o
   5   6   5       56.73       51.04        6.48 o
   6   6   5       83.67       98.68       11.48 o
   0   7   5       44.25       49.90        7.94 o
   1   7   5       46.23       58.46        8.53 o
   2   7   5      331.29      310.94       15.35 o
   3   7   5       36.87       32.59        5.74 o
   4   7   5       20.99       18.56        5.71 o
   5   7   5       39.99       56.80       12.44 o
   6   7   5       65.24       58.47       12.06 o
   0   8   5       83.39       89.20       10.21 o
   1   8   5      113.17      109.42       11.96 o
   2   8   5      353.13      362.89       17.03 o
   3   8   5       52.19       51.36        6.37 o
   4   8   5       78.85       99.62        8.65 o
   5   8   5        6.52        8.97       14.47 o
   0   9   5      347.74      332.42       25.53 o
   1   9   5       12.76       19.10        5.05 o
   2   9   5       54.17       67.74       10.28 o
   3   9   5      116.86      120.38        7.45 o
   4   9   5       20.14       26.82       10.10 o
   5   9   5       17.02       20.18       17.59 o
   0  10   5       26.09       31.61        9.64 o
   1  10   5        5.11       20.83       17.98 o
   2  10   5       28.65       29.42        7.22 o
   3  10   5       71.48       70.19       14.75 o
   4  10   5       18.72        2.16       13.05 o
   0  11   5        2.84       23.84       22.69 o
   1  11   5       -7.37        3.49       13.50 o
   2  11   5       60.13       61.49       27.80 o
   3  11   5       -3.40        1.25       40.84 o
   0   0   6      907.08     1008.68       30.07 o
   1   0   6      681.87      683.97       18.15 o
   2   0   6      269.46      312.13       10.78 o
   3   0   6      197.98      232.86       10.78 o
   4   0   6       17.59       16.91        4.54 o
   5   0   6      534.38      559.61       22.69 o
   6   0   6        1.13        5.07        4.08 o
   7   0   6       17.02        0.07        9.08 o
   0   1   6      351.71      366.12       10.21 o
   1   1   6      919.56      973.55       18.34 o
   2   1   6      945.37      954.93       21.33 o
   3   1   6       70.06       62.30        4.57 o
   4   1   6      488.99      444.45       11.41 o
   5   1   6      173.59      153.75        6.25 o
   6   1   6       19.57       18.44        4.43 o
   7   1   6      159.12      151.93        9.43 o
   0   2   6       96.44       97.78        6.24 o
   1   2   6     1270.13     1290.70       31.60 o
   2   2   6       19.29       21.63        4.19 o
   3   2   6      152.03      166.37        5.98 o
   4   2   6      846.66      787.46       16.45 o
   5   2   6       66.09       75.69        4.96 o
   6   2   6       77.43       76.93        6.47 o
   7   2   6       -9.64        2.24        5.39 o
   0   3   6      321.65      354.35       14.75 o
   1   3   6      703.14      729.63       16.85 o
   2   3   6     1043.79     1025.18       28.41 o
   3   3   6      105.23       98.39        6.62 o
   4   3   6      519.91      499.11       12.14 o
   5   3   6      148.63      154.83        6.69 o
   6   3   6       74.03       83.97        7.16 o
   7   3   6       28.36       33.01        8.76 o
   0   4   6      752.78      782.85       28.36 o
   1   4   6      251.87      225.68        7.64 o
   2   4   6      318.24      290.45        8.81 o
   3   4   6      106.36       91.28        4.33 o
   4   4   6       36.02       36.83        3.94 o
   5   4   6       40.56       34.41        4.96 o
   6   4   6       74.88       75.10        8.13 o
   7   4   6       56.73       51.40       13.97 o
   0   5   6       23.83       27.33        4.54 o
   1   5   6       78.28       80.03        3.63 o
   2   5   6      183.80      192.01        5.21 o
   3   5   6      175.86      168.47        9.27 o
   4   5   6       30.07       49.80        7.61 o
   5   5   6       -0.85        0.79        2.76 o
   6   5   6       90.48       86.26        8.97 o
   7   5   6       47.08       50.09       15.32 o
   0   6   6      962.10      879.21       27.80 o
   1   6   6      507.15      507.39       12.75 o
   2   6   6      310.02      293.35       14.64 o
   3   6   6       66.94       54.29        7.01 o
   4   6   6        9.08       12.57        9.89 o
   5   6   6       19.29       25.09        5.42 o
   6   6   6       37.44       44.09       13.61 o
   0   7   6        6.81        2.51        5.11 o
   1   7   6      401.92      397.71       17.89 o
   2   7   6        3.97        5.99       11.43 o
   3   7   6      207.06      224.57       13.22 o
   4   7   6        0.85        5.17        4.00 o
   5   7   6       97.29      106.08       14.48 o
   6   7   6       19.29        4.11       13.05 o
   0   8   6       66.37       50.50        9.64 o
   1   8   6      257.83      238.83       15.48 o
   2   8   6      106.08      106.05       10.80 o
   3   8   6      114.02      131.60       14.01 o
   4   8   6       64.10       56.51       10.28 o
   5   8   6       55.03       63.65       13.64 o
   0   9   6       -3.97        0.28       25.41 o
   1   9   6       10.78       20.74        7.40 o
   2   9   6        6.24        6.44        9.51 o
   3   9   6       -2.55        5.21       10.90 o
   4   9   6       22.12       17.84       14.75 o
   5   9   6        1.70        2.05       17.70 o
   0  10   6       -3.40        1.25       17.70 o
   1  10   6       35.74       38.09        9.64 o
   2  10   6       90.20       90.67       11.45 o
   3  10   6       44.25       68.14       13.05 o
   4  10   6       26.66       20.52       17.02 o
   0  11   6       21.56       25.06       10.21 o
   1  11   6        2.84        5.03       11.07 o
   2  11   6       76.58       57.60       26.09 o
   1   0   7       36.31       39.29        2.27 o
   2   0   7     1122.07     1068.16       36.31 o
   3   0   7     1119.24     1051.26       45.95 o
   4   0   7      289.88      287.95       16.45 o
   5   0   7       10.78        3.99        4.54 o
   6   0   7      153.16      138.15       10.78 o
   7   0   7       20.99       25.37        7.37 o
   0   1   7      454.96      504.28       13.61 o
   1   1   7     2082.19     2158.65       39.60 o
   2   1   7       66.94       62.20        2.84 o
   3   1   7      198.83      196.43        6.62 o
   4   1   7       52.47       55.44        4.44 o
   5   1   7      534.94      478.89       14.48 o
   6   1   7        7.37        9.84        6.34 o
   7   1   7       60.98       60.80        7.49 o
   0   2   7      247.90      290.29       10.78 o
   1   2   7     1522.57     1514.63       34.55 o
   2   2   7      578.34      584.48       16.62 o
   3   2   7      360.50      361.71       14.47 o
   4   2   7      386.60      385.02       11.43 o
   5   2   7      439.07      416.34       12.54 o
   6   2   7        9.08        4.51        6.60 o
   7   2   7       57.58       58.88        7.99 o
   0   3   7     1206.03     1255.64       46.52 o
   1   3   7      148.91      140.63        5.85 o
   2   3   7       17.30       17.94        4.19 o
   3   3   7      195.99      185.30       10.80 o
   4   3   7       20.14       26.50        3.46 o
   5   3   7       44.81       48.94        4.70 o
   6   3   7        8.79        8.15        5.40 o
   7   3   7       11.91       29.17       13.95 o
   0   4   7      420.35      341.78       15.32 o
   1   4   7      590.25      564.95       15.25 o
   2   4   7      557.92      542.34       17.39 o
   3   4   7      102.39      108.79        8.51 o
   4   4   7      256.69      244.96        8.86 o
   5   4   7       35.45       37.42        6.37 o
   6   4   7      111.75      108.12        9.53 o
   7   4   7       12.48       35.37        9.35 o
   0   5   7      338.66      287.42       12.48 o
   1   5   7      259.53      244.00        8.18 o
   2   5   7     1031.88      997.27       23.09 o
   3   5   7      232.02      224.82       11.85 o
   4   5   7      202.52      205.94       14.34 o
   5   5   7       64.67       64.37        6.42 o
   6   5   7       14.18        9.89        9.64 o
   7   5   7       10.21       14.23       14.18 o
   0   6   7       39.14       23.28        5.67 o
   1   6   7       88.50       87.56        5.05 o
   2   6   7      534.38      517.99       18.10 o
   3   6   7        9.64        2.92        7.85 o
   4   6   7       99.84      127.62        9.70 o
   5   6   7       23.26       27.98        5.98 o
   6   6   7        3.97        5.58       33.36 o
   0   7   7      144.66      144.78       12.48 o
   1   7   7       55.88       51.76        7.90 o
   2   7   7       56.73       80.51        8.64 o
   3   7   7        9.64        2.48        6.72 o
   4   7   7       52.19       54.59        9.33 o
   5   7   7       -0.85        9.30        3.80 o
   6   7   7       94.17       76.17       17.02 o
   0   8   7       -9.64        0.60        6.24 o
   1   8   7      201.95      181.78       16.74 o
   2   8   7       17.30       16.28        8.01 o
   3   8   7       13.61       20.29        8.53 o
   4   8   7       75.16       79.12       13.09 o
   5   8   7       15.32        0.36       10.21 o
   0   9   7       37.44       48.23        9.64 o
   1   9   7       20.42       14.48        8.06 o
   2   9   7       -0.28       14.12        3.58 o
   3   9   7       45.95       22.75       12.96 o
   4   9   7        5.67       30.87       70.34 o
   5   9   7       24.96        7.49       24.96 o
   0  10   7       -4.54       12.84       30.86 o
   1  10   7       13.05       16.27        8.51 o
   2  10   7       77.72       60.92       14.75 o
   3  10   7       17.59       25.11       14.75 o
   4  10   7       11.91       12.97       15.32 o
   0  11   7       26.66       10.49       14.75 o
   1  11   7       15.88       10.59        8.83 o
   2  11   7       26.66       32.20       20.42 o
   0   0   8      114.02      111.15        6.81 o
   1   0   8      627.98      669.26       19.29 o
   2   0   8      150.33      178.25        7.94 o
   3   0   8       -0.57        2.00        0.60 o
   4   0   8       73.18       70.32        6.24 o
   5   0   8      388.58      406.69       18.15 o
   6   0   8      107.22      113.35       10.21 o
   7   0   8       51.62       49.71        8.51 o
   0   1   8       38.57       31.70        2.84 o
   1   1   8      588.83      620.43       12.60 o
   2   1   8      517.36      513.08       13.16 o
   3   1   8        5.96        6.30        3.42 o
   4   1   8      855.45      805.69       16.89 o
   5   1   8      187.20      186.22        7.66 o
   6   1   8       22.97       15.74        5.59 o
   7   1   8        5.96        5.43        7.42 o
   0   2   8      221.81      217.65        8.51 o
   1   2   8     1000.11      964.77       24.71 o
   2   2   8       19.00       25.15        4.09 o
   3   2   8      108.63      107.35        6.14 o
   4   2   8      127.92      123.61        8.27 o
   5   2   8      104.38      104.01        5.21 o
   6   2   8      113.46      115.53        7.88 o
   7   2   8       59.28       50.97        9.53 o
   0   3   8      957.00      844.50       51.05 o
   1   3   8      798.73      829.05       20.86 o
   2   3   8      623.72      588.07       20.54 o
   3   3   8       29.21       24.91        6.22 o
   4   3   8      100.41       94.58        6.02 o
   5   3   8      161.39      161.81        7.63 o
   6   3   8       50.49       51.49        5.63 o
   7   3   8       13.05       23.33       11.16 o
   0   4   8      447.58      418.81       15.88 o
   1   4   8      850.35      869.44       20.46 o
   2   4   8      267.19      254.12       11.59 o
   3   4   8       40.56       41.09        7.49 o
   4   4   8      243.36      250.27        8.68 o
   5   4   8      243.08      225.15        9.70 o
   6   4   8        3.40        0.97       11.65 o
   7   4   8       18.15       28.19       12.30 o
   0   5   8       30.07       15.05        5.67 o
   1   5   8      224.36      220.71        8.06 o
   2   5   8       87.36       95.32        3.86 o
   3   5   8      113.46      127.07        5.35 o
   4   5   8      393.41      383.00       20.48 o
   5   5   8        3.40        6.50        5.72 o
   6   5   8       95.30       77.61       13.61 o
   0   6   8      211.59      208.89       10.78 o
   1   6   8       -0.57        1.01        2.16 o
   2   6   8      108.07      100.29        4.83 o
   3   6   8       41.69       45.08        6.11 o
   4   6   8       19.00       31.40        7.01 o
   5   6   8       34.04       31.98        6.87 o
   6   6   8      -16.45        3.99       13.05 o
   0   7   8      470.27      436.83       21.56 o
   1   7   8       30.92       31.47        4.48 o
   2   7   8        6.81        7.60        3.98 o
   3   7   8       93.32      111.03       10.66 o
   4   7   8       42.26       34.90        9.77 o
   5   7   8       97.57       90.72       19.29 o
   6   7   8       16.45       22.59       14.18 o
   0   8   8       49.35       34.85        6.81 o
   1   8   8      152.31      132.28       13.48 o
   2   8   8       18.72       15.73        9.70 o
   3   8   8      204.79      206.66       15.22 o
   4   8   8       14.47       29.91        9.83 o
   5   8   8       38.57       60.10       15.88 o
   0   9   8       52.19       73.58       11.91 o
   1   9   8       49.64       38.74       13.97 o
   2   9   8        1.13        3.18        7.54 o
   3   9   8       10.78        8.30       10.21 o
   4   9   8       53.89       55.65       15.88 o
   0  10   8       -4.54        0.14       67.17 o
   1  10   8        9.08       16.40       12.00 o
   2  10   8       19.29       37.97       15.88 o
   3  10   8      119.13       99.70       22.69 o
   0  11   8       -2.84        3.51       22.69 o
   1  11   8        3.97        5.56       35.74 o
   2  11   8       34.04       18.16       21.56 o
   1   0   9      216.70      186.94        6.81 o
   2   0   9      110.62      111.96        7.94 o
   3   0   9       -1.13        0.17        2.27 o
   4   0   9      127.64      138.60        8.51 o
   5   0   9       -1.13        1.63        2.72 o
   6   0   9       89.06       85.50        7.37 o
   7   0   9        0.00        0.59        0.02 o
   0   1   9      123.67      132.45        5.11 o
   1   1   9     1913.43     1820.37       38.14 o
   2   1   9      262.08      243.57        7.79 o
   3   1   9      119.98      114.13        4.62 o
   4   1   9       65.24       67.37        3.81 o
   5   1   9      419.50      377.41       11.74 o
   6   1   9       13.33       21.14        3.94 o
   7   1   9       -0.57        4.74        1.39 o
   0   2   9       82.82       71.31        5.11 o
   1   2   9      230.60      203.48        6.03 o
   2   2   9      411.56      436.05       12.46 o
   3   2   9      235.99      245.07        8.86 o
   4   2   9      263.50      268.68       11.57 o
   5   2   9       37.72       43.85        4.81 o
   6   2   9       72.04       81.32        5.21 o
   7   2   9        5.39        8.23       19.34 o
   0   3   9      144.66      158.84        9.64 o
   1   3   9       27.51       32.48        3.07 o
   2   3   9      150.90      125.82        8.18 o
   3   3   9       84.52       83.47        7.87 o
   4   3   9      289.88      276.97       13.92 o
   5   3   9       11.91       19.26        4.03 o
   6   3   9       31.20       33.92        5.63 o
   7   3   9       99.56       96.65       16.74 o
   0   4   9       53.89       52.50        7.94 o
   1   4   9       14.47       25.09        3.42 o
   2   4   9      121.68      132.82        6.74 o
   3   4   9       83.11      102.19        7.64 o
   4   4   9       19.00       14.89        3.70 o
   5   4   9      160.54      171.15        7.85 o
   6   4   9       63.54       74.02        8.23 o
   7   4   9       -0.85        1.17        5.81 o
   0   5   9        9.08        7.13        5.11 o
   1   5   9       51.62       45.26        4.41 o
   2   5   9      406.17      388.40       13.57 o
   3   5   9      525.30      478.97       16.28 o
   4   5   9       95.30       93.97       11.73 o
   5   5   9       20.42       21.45        6.25 o
   6   5   9        7.37        1.29        9.08 o
   0   6   9        0.00        0.00        0.02 o
   1   6   9      292.43      289.87        9.60 o
   2   6   9      287.89      274.87        9.53 o
   3   6   9      209.04      217.88       14.54 o
   4   6   9       18.44       27.28        7.64 o
   5   6   9      167.91      164.51       12.44 o
   6   6   9       62.40       78.92       15.88 o
   0   7   9       18.15       11.18        5.67 o
   1   7   9      223.79      216.55        8.83 o
   2   7   9       58.71       54.96        4.62 o
   3   7   9      155.43      158.56       14.21 o
   4   7   9       58.15       55.65       13.38 o
   5   7   9       64.67       47.72       19.29 o
   0   8   9      200.25      198.64       15.32 o
   1   8   9      131.89      135.07       14.38 o
   2   8   9       69.78       63.89        9.26 o
   3   8   9       22.69       24.61        9.24 o
   4   8   9        3.97       11.38       31.77 o
   5   8   9        3.40        1.02       31.31 o
   0   9   9       56.73       44.37       15.32 o
   1   9   9        2.84        4.24       18.15 o
   2   9   9        9.64        7.88        8.51 o
   3   9   9       11.91       19.77       14.18 o
   4   9   9       61.83       44.62       18.15 o
   0  10   9       14.75       22.23       15.88 o
   1  10   9        2.27       11.94       27.27 o
   2  10   9       85.09       81.27       20.99 o
   3  10   9       41.98       51.66       15.32 o
   0  11   9       17.02       22.16       11.91 o
   1  11   9       25.24       24.57       10.86 o
   0   0  10      161.67      154.62        7.94 o
   1   0  10      168.48      181.76        6.24 o
   2   0  10      304.06      279.66       14.18 o
   3   0  10       88.50       91.36        6.81 o
   4   0  10       -3.97        0.80       11.12 o
   5   0  10       27.23       22.57        4.54 o
   6   0  10       49.35       48.97        6.24 o
   7   0  10       16.45        0.72       10.21 o
   0   1  10      693.21      692.41       20.99 o
   1   1  10      284.49      284.49        6.65 o
   2   1  10      254.71      270.98        8.74 o
   3   1  10      171.88      171.33        6.30 o
   4   1  10      806.10      719.09       17.54 o
   5   1  10      243.65      228.17        9.60 o
   6   1  10       79.99       76.36        5.51 o
   7   1  10       26.09       43.64        7.09 o
   0   2  10       32.33       25.23        3.97 o
   1   2  10      527.28      535.73       12.24 o
   2   2  10      126.79      137.19        5.82 o
   3   2  10       98.14       97.90        6.03 o
   4   2  10      185.78      167.65       12.05 o
   5   2  10       63.25       62.78        5.82 o
   6   2  10       46.23       42.77        6.42 o
   7   2  10       15.60       19.06        7.45 o
   0   3  10     2565.23     2372.77       73.18 o
   1   3  10      101.26       95.53        4.72 o
   2   3  10      158.55      174.98        8.58 o
   3   3  10       30.07       39.40        6.69 o
   4   3  10       88.50       95.13        7.09 o
   5   3  10      515.65      483.62       17.27 o
   6   3  10       17.02       12.84        5.67 o
   7   3  10       10.21        7.18       12.27 o
   0   4  10      501.47      496.17       20.99 o
   1   4  10      461.48      473.13       13.11 o
   2   4  10      262.37      287.73       13.45 o
   3   4  10      185.22      168.88       11.55 o
   4   4  10       49.35       65.02       10.54 o
   5   4  10      185.50      180.59        9.85 o
   6   4  10       -2.55        0.69       11.67 o
   0   5  10       16.45       16.35        4.54 o
   1   5  10      494.10      465.94       14.58 o
   2   5  10        5.39        0.05       10.05 o
   3   5  10      151.75      156.32       15.01 o
   4   5  10       38.57       38.55        5.21 o
   5   5  10        8.23       27.08        8.72 o
   6   5  10       12.48        7.05       14.68 o
   0   6  10        1.70        0.47        5.45 o
   1   6  10        7.94       10.66        3.70 o
   2   6  10      109.48      105.75        5.85 o
   3   6  10       39.43       40.47        5.71 o
   4   6  10       11.63        1.61        7.95 o
   5   6  10       52.76       43.85       11.91 o
   6   6  10       32.90       34.17       13.61 o
   0   7  10       51.05       52.66        7.94 o
   1   7  10       50.20       52.82        5.02 o
   2   7  10       15.88       15.68        4.03 o
   3   7  10       19.00       31.69        6.28 o
   4   7  10        5.11       15.80       14.53 o
   5   7  10       -5.67       11.56       49.92 o
   0   8  10       -0.57        0.11        1.81 o
   1   8  10      251.87      249.57       13.06 o
   2   8  10       28.36       33.13       11.08 o
   3   8  10       72.04       74.86       15.32 o
   4   8  10       27.80       46.41       12.48 o
   5   8  10       10.78       14.54       14.75 o
   0   9  10       49.35       34.88       19.29 o
   1   9  10        3.40       18.27       17.70 o
   2   9  10       66.94       64.80       11.35 o
   3   9  10        7.37       30.76       12.48 o
   4   9  10        6.24       24.10       17.59 o
   0  10  10       14.75        8.52       11.91 o
   1  10  10       -2.84       10.12       28.36 o
   2  10  10       29.50       39.74       14.18 o
   3  10  10       56.73       55.31       18.15 o
   1  11  10       24.39        5.94       18.72 o
   1   0  11        3.40        2.77        6.81 o
   2   0  11      376.67      373.69       13.05 o
   3   0  11      410.71      392.93       19.29 o
   4   0  11       19.85       20.73        3.97 o
   5   0  11       22.69       29.39        4.54 o
   6   0  11       44.25       40.44        6.24 o
   7   0  11        6.24        7.87       10.78 o
   0   1  11      247.33      256.36        9.64 o
   1   1  11      425.17      450.10        9.23 o
   2   1  11      246.20      225.68        6.03 o
   3   1  11      113.17      112.38        5.21 o
   4   1  11       25.24       20.29        3.23 o
   5   1  11      151.75      147.43        6.47 o
   6   1  11      136.43      138.86        7.64 o
   7   1  11        6.81       15.51       12.25 o
   0   2  11       26.09       30.95        4.54 o
   1   2  11      146.92      134.34        5.02 o
   2   2  11      112.60      113.02        6.43 o
   3   2  11       48.79       47.02        5.23 o
   4   2  11      306.05      312.66       15.98 o
   5   2  11      187.49      169.69        9.66 o
   6   2  11       28.65       27.50        6.82 o
   7   2  11       -4.54        0.60       17.10 o
   0   3  11       63.54       66.07        5.67 o
   1   3  11       42.83       38.97        3.70 o
   2   3  11       15.88       16.04        4.62 o
   3   3  11      155.15      167.11        7.85 o
   4   3  11       51.91       60.98        6.42 o
   5   3  11       -0.57        2.85        1.60 o
   6   3  11        3.12        1.89        6.77 o
   7   3  11       40.84       20.96       19.66 o
   0   4  11        0.00        0.49        0.02 o
   1   4  11      103.81      102.49        6.09 o
   2   4  11       36.87       34.52        6.60 o
   3   4  11      332.14      324.15       17.80 o
   4   4  11       60.13       60.70        9.78 o
   5   4  11      312.00      274.89       13.73 o
   6   4  11       15.03        9.40        6.47 o
   0   5  11      168.48      159.46       10.21 o
   1   5  11      727.25      700.76       22.09 o
   2   5  11      620.88      599.15       25.38 o
   3   5  11       74.31       85.30        9.92 o
   4   5  11      108.35      108.39       13.48 o
   5   5  11       38.57       53.83       11.35 o
   6   5  11        1.99        1.32       13.63 o
   0   6  11       34.60       40.70        6.81 o
   1   6  11       89.63      100.02        6.02 o
   2   6  11      283.07      286.72       12.37 o
   3   6  11       30.35       35.11        4.57 o
   4   6  11       23.54       32.07        9.92 o
   5   6  11        7.37       12.41       11.91 o
   6   6  11       -2.84        2.28       27.23 o
   0   7  11      593.37      564.53       29.50 o
   1   7  11      127.92      143.17        8.11 o
   2   7  11      137.56      136.04        8.42 o
   3   7  11       39.99       30.94       14.01 o
   4   7  11       39.71       20.00       22.69 o
   5   7  11       68.64       63.25       17.02 o
   0   8  11      206.49      190.75       15.32 o
   1   8  11        3.40        3.60        6.87 o
   2   8  11        8.79        8.77        9.36 o
   3   8  11       -5.11       10.00       53.10 o
   4   8  11       18.15       23.85       13.05 o
   5   8  11        0.00        3.43        0.02 o
   0   9  11       26.66       29.60        9.64 o
   1   9  11       56.73       60.45       10.21 o
   2   9  11       43.11       50.55       15.32 o
   3   9  11       31.20       28.05       17.59 o
   4   9  11       40.84       25.21       17.59 o
   0  10  11       19.85       23.44       20.99 o
   1  10  11       19.29       25.22       18.15 o
   2  10  11        3.40       13.97       66.71 o
   3  10  11       25.53       17.08       17.59 o
   0   0  12       28.93       13.99        5.11 o
   1   0  12      342.07      336.74       11.35 o
   2   0  12      434.53      424.54       13.61 o
   3   0  12       83.96       68.69        6.24 o
   4   0  12      148.06      142.82       11.91 o
   5   0  12       15.32       13.70        5.67 o
   6   0  12       59.56       58.50        6.24 o
   7   0  12       19.29        5.69       15.32 o
   0   1  12        3.40        6.90        8.17 o
   1   1  12        2.84       10.52        2.52 o
   2   1  12      301.79      309.32        6.82 o
   3   1  12       18.72       14.59        2.79 o
   4   1  12       11.35       14.15        6.09 o
   5   1  12       15.03       11.84        8.65 o
   6   1  12        9.08       12.07        5.67 o
   7   1  12       69.78       75.73       12.09 o
   0   2  12      195.71      197.37        7.94 o
   1   2  12       -2.55        0.56        4.18 o
   2   2  12      396.53      388.91       10.04 o
   3   2  12       80.84       75.15        5.63 o
   4   2  12      161.67      156.26       12.30 o
   5   2  12       71.76       80.73        7.79 o
   6   2  12       66.94       52.72        7.82 o
   7   2  12      132.74       88.82       22.96 o
   0   3  12      422.62      412.57       14.18 o
   1   3  12      398.51      397.66       10.43 o
   2   3  12      162.52      166.52        8.28 o
   3   3  12       90.20       85.43        7.55 o
   4   3  12      105.23      123.03        8.86 o
   5   3  12       83.39       91.70        7.42 o
   6   3  12       25.24       25.51        6.69 o
   0   4  12      601.88      607.25       19.29 o
   1   4  12      287.04      277.57       10.62 o
   2   4  12      165.36      180.88       11.68 o
   3   4  12        1.99        8.19        5.62 o
   4   4  12       57.58       72.62        7.82 o
   5   4  12       94.45       91.81        8.03 o
   6   4  12       28.93       38.04        8.83 o
   0   5  12       86.23      100.67        7.94 o
   1   5  12      285.62      291.37       10.80 o
   2   5  12      145.79      149.01       11.15 o
   3   5  12       10.49       20.61        7.64 o
   4   5  12      168.76      170.76       14.97 o
   5   5  12        9.36        5.96        5.36 o
   6   5  12        8.51       13.80       22.44 o
   0   6  12      108.92       88.87        9.08 o
   1   6  12       76.87       70.07        6.83 o
   2   6  12      141.25      140.09        6.72 o
   3   6  12       17.02       12.84        5.05 o
   4   6  12       41.98       38.25       11.35 o
   5   6  12       39.71       30.06       11.35 o
   0   7  12       22.69       16.99        7.37 o
   1   7  12      264.35      250.86       13.14 o
   2   7  12       85.66       74.99        6.07 o
   3   7  12        4.54       15.79        8.32 o
   4   7  12       19.29       36.77       22.69 o
   5   7  12       56.73       49.67       15.32 o
   0   8  12       -2.84        5.05       14.75 o
   1   8  12       78.57       80.82        7.42 o
   2   8  12       70.34       64.09        8.11 o
   3   8  12       71.48       47.34       24.39 o
   4   8  12       24.96       31.40       14.75 o
   0   9  12      118.56      112.43       15.32 o
   1   9  12       48.50       45.97        9.29 o
   2   9  12       18.15       41.47       16.45 o
   3   9  12       47.08       46.27       26.09 o
   0  10  12       45.38        9.17       20.42 o
   1  10  12       19.85       27.21       20.99 o
   2  10  12       27.23       10.41       23.26 o
   1   0  13       81.12       96.01        5.11 o
   2   0  13       24.39       31.26        3.40 o
   3   0  13       84.52       92.88        7.94 o
   4   0  13      164.51      131.48       13.05 o
   5   0  13       -9.64        0.07        5.11 o
   6   0  13        1.13        0.54        2.72 o
   0   1  13      326.18      326.10       12.48 o
   1   1  13      396.53      368.73        9.88 o
   2   1  13      161.96      158.51        5.02 o
   3   1  13       18.15       18.42        3.05 o
   4   1  13      127.64      144.80       11.85 o
   5   1  13       20.71       29.03        6.77 o
   6   1  13       76.58       76.48        8.83 o
   0   2  13      103.81      103.29        6.81 o
   1   2  13      615.78      589.86       15.48 o
   2   2  13      199.68      207.29        6.69 o
   3   2  13       57.86       42.93        6.87 o
   4   2  13       36.31       43.01        8.38 o
   5   2  13       25.24       20.49        7.74 o
   6   2  13        3.40        8.65        8.70 o
   0   3  13       18.72       19.02        4.54 o
   1   3  13      304.91      317.40        9.43 o
   2   3  13       74.60       83.60        6.03 o
   3   3  13       -1.99        3.31        9.23 o
   4   3  13      145.79      147.48       10.72 o
   5   3  13      155.15      134.90       14.48 o
   6   3  13       30.07       41.95        7.23 o
   0   4  13      159.40      163.02       10.21 o
   1   4  13       51.91       55.42        3.82 o
   2   4  13       93.32       85.26        7.09 o
   3   4  13      235.99      247.53       12.09 o
   4   4  13      152.88      137.03       11.35 o
   5   4  13      108.07      104.86       11.41 o
   6   4  13       32.05       36.72        8.23 o
   0   5  13       10.21        2.52        5.11 o
   1   5  13      102.68       95.88        6.23 o
   2   5  13      118.56      113.93        9.98 o
   3   5  13      133.88      134.06       12.56 o
   4   5  13      118.56      124.45       10.23 o
   5   5  13        9.64       12.58        9.45 o
   6   5  13       16.17       15.94       13.20 o
   0   6  13       81.12       67.16        8.51 o
   1   6  13       18.72       18.40        7.61 o
   2   6  13      565.01      518.94       21.32 o
   3   6  13       76.02       83.49        8.83 o
   4   6  13       36.87       44.58        8.12 o
   5   6  13       26.66       29.13       14.48 o
   0   7  13      110.05      130.93       11.35 o
   1   7  13       20.71       22.86        5.46 o
   2   7  13       29.50       36.69        4.70 o
   3   7  13       14.18       24.40        6.37 o
   4   7  13        6.81        2.84       16.45 o
   5   7  13       68.64       52.22       18.72 o
   0   8  13       86.23       81.07       13.05 o
   1   8  13      147.78      132.48       11.74 o
   2   8  13      187.77      164.15       23.26 o
   3   8  13       53.32       45.43       17.59 o
   4   8  13       46.52       15.77       23.83 o
   0   9  13       74.88       67.75       14.75 o
   1   9  13       28.65       38.29       10.16 o
   2   9  13      -10.78       14.19       14.75 o
   3   9  13       -1.13        5.35       14.52 o
   1  10  13       45.95       51.68       30.07 o
   2  10  13       -5.11       25.77       73.52 o
   0   0  14      956.43      890.95       38.01 o
   1   0  14       69.21       62.08        4.54 o
   2   0  14      160.54      158.21        8.51 o
   3   0  14       48.22       56.09        6.24 o
   4   0  14        6.81       11.47        5.11 o
   5   0  14       38.01       39.71        6.81 o
   6   0  14        2.84        0.45       20.42 o
   0   1  14      638.75      615.59       20.99 o
   1   1  14       28.65       27.95        3.02 o
   2   1  14      209.04      200.50        6.03 o
   3   1  14       -2.55        7.80        9.93 o
   4   1  14      118.84      112.00       10.53 o
   5   1  14      107.22      107.62        9.93 o
   6   1  14      119.13      107.94       14.58 o
   0   2  14       29.50       23.33        4.54 o
   1   2  14       18.44       17.87        3.23 o
   2   2  14       57.58       60.35        4.09 o
   3   2  14      267.47      250.94       13.24 o
   4   2  14       -2.84       12.82       10.60 o
   5   2  14       28.65       31.36        6.92 o
   6   2  14       95.30       95.12       10.83 o
   0   3  14      432.27      407.03       15.88 o
   1   3  14       89.63       78.22        5.02 o
   2   3  14      254.71      276.58        8.65 o
   3   3  14      449.85      429.62       19.48 o
   4   3  14       16.17       28.84        6.62 o
   5   3  14       -9.36        3.20       14.13 o
   6   3  14       28.08       29.99       11.49 o
   0   4  14      144.09      139.22        9.08 o
   1   4  14       20.71       19.55        3.46 o
   2   4  14      220.95      208.17       11.18 o
   3   4  14      403.05      388.66       18.28 o
   4   4  14       90.76      100.72       10.72 o
   5   4  14       15.32       17.04       10.46 o
   6   4  14       -3.12        5.23       39.41 o
   0   5  14       91.33       80.41        9.08 o
   1   5  14       61.27       60.35        5.45 o
   2   5  14       13.33       20.16        4.06 o
   3   5  14      146.36      161.90       11.08 o
   4   5  14       26.95       17.47        9.60 o
   5   5  14       41.13       42.53        8.18 o
   0   6  14       -0.57        0.29        1.66 o
   1   6  14       70.63       74.86        5.67 o
   2   6  14       66.94       73.46       11.85 o
   3   6  14       20.71       14.97        5.74 o
   4   6  14       44.25       29.46        8.34 o
   5   6  14       22.69       26.54       15.05 o
   0   7  14       51.62       44.42       10.78 o
   1   7  14       37.72       38.45        6.23 o
   2   7  14       36.59       30.69        6.55 o
   3   7  14       69.21       64.50       13.38 o
   4   7  14       10.78       31.72       20.99 o
   0   8  14       -3.40       18.37       28.59 o
   1   8  14       96.44      106.40       12.48 o
   2   8  14        3.12       10.27       16.85 o
   3   8  14        5.67       19.35       61.27 o
   4   8  14       13.61        3.25       17.59 o
   0   9  14       10.78       11.84        9.08 o
   1   9  14        2.84        3.87       12.99 o
   2   9  14      157.70      131.43       34.04 o
   3   9  14        5.11       10.08       75.56 o
   1  10  14        9.08       50.07       22.12 o
   1   0  15       -1.13       11.12        2.27 o
   2   0  15      211.03      198.42        9.64 o
   3   0  15        5.67        7.24       15.88 o
   4   0  15      562.74      524.63       32.33 o
   5   0  15       96.44       88.83       10.21 o
   6   0  15       38.57       22.62       17.59 o
   0   1  15      192.87      195.43        9.64 o
   1   1  15       50.20       52.84        4.01 o
   2   1  15      233.72      230.63        7.26 o
   3   1  15       22.12       28.85        5.98 o
   4   1  15       19.29       13.09        7.11 o
   5   1  15       26.95       19.97        7.66 o
   6   1  15       38.29       36.65       11.18 o
   0   2  15        1.70        1.83        4.77 o
   1   2  15      249.03      252.91        8.23 o
   2   2  15       88.50       71.78        4.83 o
   3   2  15      446.45      461.14       20.87 o
   4   2  15       11.63        9.37       10.71 o
   5   2  15        7.94        5.29       16.24 o
   6   2  15       37.72       40.22        9.66 o
   0   3  15       18.72       23.12        5.11 o
   1   3  15       26.09       27.37        4.25 o
   2   3  15       39.71       43.62        4.44 o
   3   3  15       79.42       83.35        8.43 o
   4   3  15       13.90       18.61       11.39 o
   5   3  15      110.34      126.25       18.97 o
   6   3  15       56.73       44.48       19.28 o
   0   4  15       -4.54        1.53       14.52 o
   1   4  15       80.84       82.97        5.23 o
   2   4  15        4.25        0.57       17.90 o
   3   4  15       43.68       36.31        6.62 o
   4   4  15       64.39       61.43       11.97 o
   5   4  15       26.09       29.97       15.03 o
   6   4  15       -9.08       11.29       17.05 o
   0   5  15       57.29       58.13        7.94 o
   1   5  15      135.58      125.18        7.02 o
   2   5  15       43.68       39.84        6.65 o
   3   5  15       46.52       48.99        7.66 o
   4   5  15       13.90       23.45       11.09 o
   5   5  15       64.39       68.91       15.66 o
   0   6  15       40.84       52.05        7.37 o
   1   6  15       24.39       20.90        4.09 o
   2   6  15      127.35      115.38        8.53 o
   3   6  15       73.46       66.21       11.12 o
   4   6  15       24.96       23.66        7.87 o
   5   6  15      -15.88        5.32       16.07 o
   0   7  15      223.51      231.47       18.72 o
   1   7  15       15.03       21.30        6.47 o
   2   7  15       76.30       58.30       12.64 o
   3   7  15        9.36        7.92        9.77 o
   4   7  15       36.31       16.06       27.23 o
   0   8  15       -1.70        3.29       17.02 o
   1   8  15        6.24       16.72        9.83 o
   2   8  15       36.87       36.64       12.21 o
   3   8  15       27.23       25.64       23.26 o
   0   9  15        6.24        6.04       15.88 o
   1   9  15        1.13        4.00        9.71 o
   2   9  15       34.04       20.32       18.15 o
   0   0  16      119.70      123.74        9.08 o
   1   0  16        2.84        2.74        7.94 o
   2   0  16      275.70      235.22       12.48 o
   3   0  16      136.15      126.05       10.21 o
   4   0  16      165.08      145.89       15.32 o
   5   0  16       10.78       12.50        3.40 o
   6   0  16      106.65       79.31       27.23 o
   0   1  16       -3.97        2.66       12.71 o
   1   1  16      702.86      711.09       17.46 o
   2   1  16       23.83       22.73        4.09 o
   3   1  16        9.93       22.75        6.09 o
   4   1  16        3.69       15.57       11.03 o
   5   1  16       -4.82       10.04       15.93 o
   6   1  16       -5.96        0.15       16.01 o
   0   2  16      195.71      205.98        9.64 o
   1   2  16      320.23      336.97       10.63 o
   2   2  16       53.04       53.01        4.22 o
   3   2  16       20.71       26.67        6.30 o
   4   2  16       10.78       16.69       16.06 o
   5   2  16        3.69        6.58       18.76 o
   6   2  16       95.30      104.27       21.74 o
   0   3  16      639.32      636.73       25.53 o
   1   3  16       49.35       42.48        4.65 o
   2   3  16       14.18       19.62        3.55 o
   3   3  16      139.55      122.51       10.39 o
   4   3  16       32.33       41.08        8.97 o
   5   3  16       40.56       41.81       13.51 o
   6   3  16       25.24        4.72       19.48 o
   0   4  16      244.50      234.26       14.75 o
   1   4  16       89.63       90.61        5.63 o
   2   4  16        9.93       13.17        4.62 o
   3   4  16       65.52       87.04        8.06 o
   4   4  16       12.76        0.33       10.39 o
   5   4  16        1.42        3.24       12.33 o
   0   5  16       15.32       16.83        6.24 o
   1   5  16       37.72       41.70        5.02 o
   2   5  16       11.06       14.07        5.63 o
   3   5  16       34.89       21.35       11.35 o
   4   5  16       17.87        4.47       12.79 o
   5   5  16       52.47       61.54       20.74 o
   0   6  16        2.84        0.41       12.48 o
   1   6  16        5.67        5.21        6.73 o
   2   6  16       39.14       39.18        8.30 o
   3   6  16       22.69       25.09        9.36 o
   4   6  16       12.76       25.83       16.76 o
   0   7  16       45.38       46.37        7.94 o
   1   7  16        4.82        1.87       17.73 o
   2   7  16       20.71        9.24       13.12 o
   3   7  16      -10.21        6.58       14.46 o
   4   7  16       43.68       34.59       18.10 o
   0   8  16       15.88       20.67        8.51 o
   1   8  16        3.69       12.18       16.01 o
   2   8  16        1.70        4.19       18.38 o
   3   8  16       -3.40       14.59       39.48 o
   0   9  16        7.94        2.46       17.02 o
   1   9  16       71.48       67.41       37.44 o
   2   9  16       49.35       60.54       28.36 o
   1   0  17        9.08       13.68        4.54 o
   2   0  17        1.13        2.27        3.18 o
   3   0  17       35.17       21.88        7.37 o
   4   0  17       28.93       19.30        6.24 o
   5   0  17       57.29       20.74       18.15 o
   6   0  17        9.08        0.01       18.72 o
   0   1  17      467.44      482.58       19.85 o
   1   1  17     1111.30     1047.59       34.56 o
   2   1  17      235.70      227.67        9.23 o
   3   1  17       24.39       30.22        7.16 o
   4   1  17       47.37       49.26       11.81 o
   5   1  17        7.09        7.99        7.09 o
   6   1  17       46.23       25.50       19.48 o
   0   2  17       42.55       54.95        6.24 o
   1   2  17      220.95      224.65        8.25 o
   2   2  17       18.72       21.84        4.19 o
   3   2  17      125.37      123.81       11.24 o
   4   2  17       15.88       27.18        9.26 o
   5   2  17       16.45       18.19       12.56 o
   0   3  17       59.56       55.98        6.81 o
   1   3  17       52.19       54.85        4.81 o
   2   3  17      916.44      863.60       32.51 o
   3   3  17       12.48        6.65        9.62 o
   4   3  17       13.61       15.70       11.93 o
   5   3  17       17.30        8.74       11.09 o
   0   4  17        6.81        6.45        5.11 o
   1   4  17       43.40       42.71        5.28 o
   2   4  17       34.60       36.15        5.65 o
   3   4  17       24.11       21.53        8.58 o
   4   4  17       13.05       22.12       11.08 o
   5   4  17        9.93        2.98       16.47 o
   0   5  17       -6.24        0.01        5.67 o
   1   5  17        4.54        1.47        8.51 o
   2   5  17        5.96        8.70       10.29 o
   3   5  17        9.08        9.42       11.15 o
   4   5  17       47.08       47.23       11.12 o
   5   5  17       -9.08        3.08       16.65 o
   0   6  17        0.57        7.26        1.81 o
   1   6  17       42.83       45.26        6.14 o
   2   6  17       30.92       51.13        8.63 o
   3   6  17       48.22       35.27       12.46 o
   4   6  17       14.18       25.29       19.66 o
   0   7  17       45.95       41.15        9.64 o
   1   7  17       12.48        8.29        5.62 o
   2   7  17       -2.27        6.42       13.43 o
   3   7  17       36.31       34.42       14.41 o
   0   8  17       19.85       25.91       10.78 o
   1   8  17       12.48        0.31       13.33 o
   2   8  17       23.26       18.32       16.36 o
   3   8  17        1.70        2.37       23.83 o
   0   9  17       -9.08        3.11       17.02 o
   1   9  17        1.70        7.08       21.10 o
   0   0  18     2673.01     2385.76      140.68 o
   1   0  18      235.99      199.37       13.05 o
   2   0  18       -0.57        0.42        1.05 o
   3   0  18       28.36       27.97        5.11 o
   4   0  18        0.00        0.38        0.02 o
   5   0  18      -12.48        0.74       16.45 o
   0   1  18        2.84        4.33        9.08 o
   1   1  18      369.30      367.76       13.45 o
   2   1  18        4.54        2.82        5.69 o
   3   1  18      148.91      122.14       13.85 o
   4   1  18        6.81       25.11       13.69 o
   5   1  18       28.93       47.63       15.29 o
   0   2  18      115.16      137.40       10.78 o
   1   2  18      206.77      222.38        9.83 o
   2   2  18       22.41       22.29        4.48 o
   3   2  18       41.98       47.89        9.36 o
   4   2  18       17.87       13.52        8.97 o
   5   2  18       18.44        3.62       17.00 o
   0   3  18      641.59      548.64       32.90 o
   1   3  18        9.93        9.64        4.43 o
   2   3  18        8.51        6.12        4.81 o
   3   3  18       41.41       44.07        9.26 o
   4   3  18       11.91        9.59       14.01 o
   5   3  18       46.52       29.00       18.26 o
   0   4  18      133.88      143.66       11.91 o
   1   4  18       12.20       13.48        4.25 o
   2   4  18       12.48        6.88        4.48 o
   3   4  18      140.97      159.86       17.86 o
   4   4  18        1.70        6.63       15.60 o
   5   4  18       12.76        8.18       17.99 o
   0   5  18       -1.13        0.25        4.54 o
   1   5  18       34.32       33.22        6.25 o
   2   5  18        1.99        6.17       12.40 o
   3   5  18       83.67       91.54       14.64 o
   4   5  18       -0.85        2.69        4.77 o
   0   6  18      114.02      129.25       11.35 o
   1   6  18        7.09        4.45        6.62 o
   2   6  18       16.73       23.49       11.12 o
   3   6  18       42.26       32.40       13.84 o
   4   6  18       18.15        7.52       15.24 o
   0   7  18      -11.35        3.72        8.51 o
   1   7  18       15.88       10.36        9.13 o
   2   7  18       -7.09        1.43       17.99 o
   3   7  18       21.27        6.60       17.64 o
   0   8  18        2.84        0.34       27.23 o
   1   8  18       -0.57        0.74        4.56 o
   2   8  18       14.18        2.44       13.66 o
   1   0  19       31.77       44.31        5.11 o
   2   0  19      164.51      191.79       11.91 o
   3   0  19       22.12       27.41        6.81 o
   4   0  19       43.11       31.22        7.94 o
   5   0  19        5.11        0.02      124.57 o
   0   1  19       85.09       89.26        8.51 o
   1   1  19        3.97        1.68       12.72 o
   2   1  19       50.20       53.74        5.42 o
   3   1  19       67.51       81.60       12.31 o
   4   1  19       12.20        1.46       12.70 o
   5   1  19      -26.38        5.48       15.65 o
   0   2  19       94.74      100.02        9.08 o
   1   2  19       51.62       42.95        5.63 o
   2   2  19      111.19      109.92        7.23 o
   3   2  19       39.43       47.06       10.23 o
   4   2  19      140.40      125.77       16.57 o
   5   2  19       -1.70        4.28       23.83 o
   0   3  19      245.63      210.49       16.45 o
   1   3  19       31.48       35.69        5.05 o
   2   3  19       10.49       19.98        7.12 o
   3   3  19       26.95        7.94        9.53 o
   4   3  19       34.60       32.90       12.43 o
   5   3  19       26.38       35.06       18.74 o
   0   4  19       10.78       17.06        5.67 o
   1   4  19       26.66       34.96        5.23 o
   2   4  19       46.23       44.88        8.43 o
   3   4  19       14.18       14.31       10.46 o
   4   4  19       15.03       20.50       11.48 o
   0   5  19        1.13        1.97        5.45 o
   1   5  19      105.23      104.60        9.99 o
   2   5  19       49.07       49.88        9.93 o
   3   5  19       32.33       45.14       11.69 o
   4   5  19       24.68       44.93       14.32 o
   0   6  19        6.24        1.49        9.08 o
   1   6  19       12.20        7.81       10.25 o
   2   6  19       -8.79        5.89       14.39 o
   3   6  19       75.16       78.02       18.04 o
   0   7  19       52.76       56.42       13.05 o
   1   7  19       11.91       12.34       11.43 o
   2   7  19       32.62       21.30       13.64 o
   0   8  19       56.16       43.01       24.39 o
   1   8  19       16.17       27.41       16.08 o
   0   0  20       27.23       40.17        8.51 o
   1   0  20       53.89       58.40        7.94 o
   2   0  20        4.54        6.87       12.71 o
   3   0  20       20.99       16.68        7.94 o
   4   0  20       56.73       77.07       23.83 o
   5   0  20      104.95       53.03       35.17 o
   0   1  20       24.96       15.54        6.24 o
   1   1  20       18.44       19.34        4.43 o
   2   1  20        5.96        3.36        5.35 o
   3   1  20       24.39       27.51       11.55 o
   4   1  20       72.04       92.62       21.07 o
   5   1  20       13.61       21.94       15.26 o
   0   2  20       43.11       53.34        9.08 o
   1   2  20        7.94        8.57        7.66 o
   2   2  20       55.31       59.77        6.30 o
   3   2  20      132.46      135.23       16.84 o
   4   2  20        2.84        5.39       25.43 o
   0   3  20       27.80       27.98        7.94 o
   1   3  20       35.74       38.98        6.07 o
   2   3  20       79.42       80.17        7.66 o
   3   3  20       81.12       83.43       13.62 o
   4   3  20        5.11        7.12       30.05 o
   0   4  20       20.99       34.90        6.81 o
   1   4  20       23.26       30.99        5.82 o
   2   4  20       26.66       32.14        8.65 o
   3   4  20       86.23       65.42       14.06 o
   4   4  20      171.60      127.35       19.60 o
   0   5  20        6.81       12.69        7.94 o
   1   5  20       -6.52        0.77        7.46 o
   2   5  20       10.21       18.39       12.06 o
   3   5  20       34.60       27.56       15.60 o
   0   6  20       14.18       29.97        9.64 o
   1   6  20       21.84       21.60       13.91 o
   2   6  20       41.13       34.01       17.08 o
   3   6  20        5.67       15.73       38.19 o
   0   7  20       -0.57        3.10        5.72 o
   1   7  20       -0.85        0.53        4.06 o
   2   7  20       27.23       31.28       17.13 o
   1   0  21       19.29       19.47        6.81 o
   2   0  21       18.15       12.82        6.81 o
   3   0  21       10.78       11.40        7.37 o
   4   0  21       27.23       27.71       20.99 o
   0   1  21       -1.13        0.60        5.45 o
   1   1  21       11.63       13.62        5.45 o
   2   1  21       -5.39        0.60        8.85 o
   3   1  21        3.69        5.43       21.82 o
   4   1  21        9.08        3.36       15.20 o
   0   2  21       38.57       30.88        8.51 o
   1   2  21       33.75       30.84        5.62 o
   2   2  21       21.56       28.28        4.88 o
   3   2  21       25.24       26.50       12.04 o
   4   2  21       30.63       19.47       14.46 o
   0   3  21       38.01       62.13       10.21 o
   1   3  21       89.63       94.34        8.03 o
   2   3  21        7.94        8.04        7.82 o
   3   3  21       -0.28        8.81        8.13 o
   4   3  21        6.81        1.94       24.25 o
   0   4  21       11.91       16.38        8.51 o
   1   4  21       12.20       10.19        8.51 o
   2   4  21       55.31       56.83        9.88 o
   3   4  21      167.06      184.44       19.40 o
   0   5  21       43.11       30.89       10.78 o
   1   5  21       42.26       52.17       13.23 o
   2   5  21       41.41       34.77       15.66 o
   3   5  21       -4.25       17.68       25.18 o
   0   6  21       33.47       51.30       20.99 o
   1   6  21      -19.29        1.78        9.36 o
   2   6  21       26.38       34.88       14.58 o
   0   7  21       24.96        5.48       24.39 o
   0   0  22        0.57        5.94        2.41 o
   1   0  22       74.31       72.02       13.61 o
   2   0  22      158.27      142.34       19.85 o
   3   0  22       55.03       64.51       24.39 o
   4   0  22      -15.88       22.87       20.99 o
   0   1  22       61.83       72.48        9.08 o
   1   1  22        3.97       11.96       13.48 o
   2   1  22       59.00       66.55        7.45 o
   3   1  22       11.91       19.04       17.48 o
   4   1  22       51.91       17.36       21.17 o
   0   2  22       22.12       10.21       10.78 o
   1   2  22       -4.25        2.83       14.44 o
   2   2  22       51.91       48.06        8.83 o
   3   2  22       85.66       74.79       15.33 o
   4   2  22        7.37       10.12       17.70 o
   0   3  22       -2.84        2.83       12.48 o
   1   3  22       22.12       15.87        6.87 o
   2   3  22       45.10       54.84        9.70 o
   3   3  22       20.99       37.42       18.66 o
   0   4  22       34.60       37.88       11.35 o
   1   4  22       14.18       19.42        7.89 o
   2   4  22       29.21       21.61       13.45 o
   3   4  22       20.99       13.28       16.52 o
   0   5  22       57.86       62.36       13.61 o
   1   5  22       38.29       39.66       12.07 o
   2   5  22       85.94       61.57       19.05 o
   0   6  22      -27.80        0.06       26.66 o
   1   6  22        9.08        4.46       11.09 o
   1   0  23       49.92       49.65       12.48 o
   2   0  23       19.29       41.03       15.88 o
   3   0  23       81.69       84.48       33.47 o
   0   1  23        0.00        1.15        0.02 o
   1   1  23       55.59       38.19        7.63 o
   2   1  23       10.78       13.68       13.00 o
   3   1  23        8.79       16.27       15.23 o
   0   2  23       78.28       70.31       10.78 o
   1   2  23       42.26       39.08        7.55 o
   2   2  23       88.21       87.37       10.68 o
   3   2  23       17.02        9.90       16.85 o
   0   3  23        8.51        5.80       11.91 o
   1   3  23        6.81       12.18       10.61 o
   2   3  23       26.38       10.98       10.28 o
   3   3  23      136.15       95.82       23.07 o
   0   4  23       -1.70        0.54       10.89 o
   1   4  23       40.84       30.26       12.51 o
   2   4  23        5.67        2.22       23.63 o
   1   5  23       28.36       30.59       14.16 o
   0   0  24       20.42       12.29       21.56 o
   1   0  24       30.63       25.80       12.48 o
   2   0  24       15.32       48.29       16.45 o
   3   0  24       -4.54        3.30       58.09 o
   0   1  24       72.04       84.05       11.35 o
   1   1  24       34.60       32.03        7.26 o
   2   1  24       65.24       55.46       17.15 o
   0   2  24       28.93       22.28        9.64 o
   1   2  24      103.24      101.66       13.04 o
   2   2  24       -1.99        9.95       16.44 o
   0   3  24      132.74      115.23       19.29 o
   1   3  24       -9.64        5.75       13.11 o
   2   3  24       21.84       20.40       13.09 o
   0   4  24        2.84       17.02       40.84 o
   1   4  24        5.67       13.51       33.93 o
   1   0  25       -4.54       12.20       43.57 o
   2   0  25       -3.97        2.14       44.47 o
   0   1  25       -6.24        5.86       14.18 o
   1   1  25       17.59       14.75        9.23 o
   0   2  25       18.72       18.44       14.75 o
   1   2  25       45.67       42.08       16.13 o
   0   3  25       28.36       38.51       23.26 o
